# Supplementary material for: A Comparative Study of the Efficacy of an Intervention with a Nutritional Supplement for Patients with Chronic Kidney Disease: A Randomized Trial
Source: J Clin Med. 2022 Mar 16;11(6):1647. doi: 10.3390/jcm11061647 (PMC8951226; doi:10.3390/jcm11061647)
Supplement: Supplementary file 1 [file jcm-11-01647-s001.zip]

Archive with 1 entries (1 files):
- jcm-1611711-supplementary.pdf
